# Supplementary material for: A Prospective Study Investigating Immune Checkpoint Molecule and CD39 Expression on Peripheral Blood Cells for the Prognostication of COVID-19 Severity and Mortality
Source: Viruses. 2024 May 20;16(5):810. doi: 10.3390/v16050810 (PMC11125582; doi:10.3390/v16050810)
Supplement: Supplementary file 1 [file viruses-16-00810-s001.zip]

Archive with 15 entries (14 files):
- Neuer Ordner mit Objekten/
- Neuer Ordner mit Objekten/Suppl_FigA4.jpg
- __MACOSX/Neuer Ordner mit Objekten/._Suppl_FigA4.jpg
- Neuer Ordner mit Objekten/Suppl_FigA5.jpeg
- __MACOSX/Neuer Ordner mit Objekten/._Suppl_FigA5.jpeg
- Neuer Ordner mit Objekten/Suppl_FigA6.jpg
- __MACOSX/Neuer Ordner mit Objekten/._Suppl_FigA6.jpg
- Neuer Ordner mit Objekten/Suppl_FigA3.jpg
- __MACOSX/Neuer Ordner mit Objekten/._Suppl_FigA3.jpg
- Neuer Ordner mit Objekten/Suppl_FigA2.jpeg
- __MACOSX/Neuer Ordner mit Objekten/._Suppl_FigA2.jpeg
- Neuer Ordner mit Objekten/Suppl_FigA1.jpeg
- __MACOSX/Neuer Ordner mit Objekten/._Suppl_FigA1.jpeg
- Neuer Ordner mit Objekten/Annotations Supplemental Material Figure A1-A6.docx
- __MACOSX/Neuer Ordner mit Objekten/._Annotations Supplemental Material Figure A1-A6.docx
